# Supplementary material for: hMRP8-ATTAC Mice: A New Model for Conditional and Reversible Neutrophil Ablation
Source: Cells. 2022 Jul 30;11(15):2346. doi: 10.3390/cells11152346 (PMC9367557; doi:10.3390/cells11152346)
Supplement: Supplementary file 1 [file cells-11-02346-s001.zip]

Archive with 2 entries (2 files):
- cells-1795984 supp figures.pdf
- cells-1795984 supp table.pdf
